# Supplementary material for: A Bibliometric Analysis and Visualization of Decision Support Systems for Healthcare Referral Strategies
Source: Int J Environ Res Public Health. 2022 Dec 16;19(24):16952. doi: 10.3390/ijerph192416952 (PMC9778793; doi:10.3390/ijerph192416952)
Supplement: Supplementary file 1 [file ijerph-19-16952-s001.zip]

Archive with 1 entries (1 files):
- ijerph-1879526-Supplementary.pdf
